# Supplementary material for: Questiomycins, Algicidal Compounds Produced by the Marine Bacterium Alteromonas sp. D and their Production Cue
Source: Molecules. 2019 Dec 10;24(24):4522. doi: 10.3390/molecules24244522 (PMC6943571; doi:10.3390/molecules24244522)
Supplement: Supplementary file 1 [file molecules-24-04522-s001.zip]

Archive with 2 entries (2 files):
- molecules-630540 non  pub mat resub final.zip
- molecules-630540 suppl from proof.pdf
